# Supplementary material for: Oral intake of mesoporous silica is safe and well tolerated in male humans
Source: PLoS One. 2020 Oct 2;15(10):e0240030. doi: 10.1371/journal.pone.0240030 (PMC7531782; doi:10.1371/journal.pone.0240030)
Supplement: S1 Data — (XLSX) [file pone.0240030.s003.xlsx]

## Sheet: Blad1
ID	Arm	Sex	Age	Weight_BL	BMI_BL	Systolic_BL	Diastolic_BL	Silica_Urine_BL	f_Calprotectin_BL	f_Elastase_BL	f_Hb_BL	CystatinC_BL	eGFR_CysC_BL	Leuko_BL	Erytro_BL	Hb_BL	EVF_BL	MCV_BL	MCH_BL	Tromboc_BL	Calcium_BL	Crea_BL	AST_BL	ALT_BL	Magnes_BL	CRP_BL	Zinc_BL	VitD_BL	Retinol_BL	Weight_d21	BMI_d21	Systolic_d21	Diastolic_d21	Silica_Urine_d21	f_Calprotectin_d21	f_Elastase_d21	f_Hb_d21	CystatinC_d21	eGFR_CysC_d21	Leuko_d21	Erytro_d21	Hb_d21	EVF_d21	MCV_d21	MCH_d21	Tromboc_d21	Calcium_d21	Krea_d21	AST_d21
1	Obesity	M	33	99.8	31.5	110	75	18.75	11	>500	0	1.08	73	8.8	5.9	160	0.5	83	27	326	2.19	106	0.28	0.45	0.91	5.7		73	1.6	101.3	32	120	75	25.9	20	>500	0	1.06	74	8.6	5.6	153	0.46	82	27	296	2.1	93	0.63
2	Obesity	M	31	124.4	38	125	80	13.1333	148	>500	0	0.89	>90	8.2	5.3	141	0.42	79	26	283	2.26	78	0.36	0.2	0.85	16.7	14	71	1.6	125.4	38.3	130	80	68.2333	81	>500	0	0.89	>90	7.7	5.1	137	0.4	79	27	255	2.32	86	0.32
3	Obesity	M	29	110.5	33	120	85	3.83	12	>500	0	0.71	>90	6.8	5.6	166	0.48	85	30	293	2.4	72	0.41	0.46	0.84	2	16	32	1.8	112.2	33.5	125	65	41.7333	8	>500	0	0.73	>90	6.6	5.4	161	0.47	86	30	255	2.34	76	0.49
4	Obesity	M	31	118.9	36.7	125	80	11.0333	67	>500	0	0.78	>90	8.8	4.9	140	0.41	84	28	376	2.29	69	0.4	0.51	0.84	8.4	18	17	1.2	117.8	36.4	120	65	52.95	40	>500	0	0.69	>90	6.5	4.7	133	0.4	84	28	337	2.19	64	0.36
5	Obesity	M	33	129.1	35.8	110	70	6.02667	47	>500	0	0.82	>90	5.8	5.5	161	0.5	90	29	297	2.29	79	0.3	0.39	0.85	0.95	14	40	1.7	130.3	36.1	135	80	50.3	9	>500	0	0.83	>90	7.3	5.2	155	0.46	88	30	298	2.18	95	0.35
6	Obesity	M	21	123.1	32	120	85					1.06	79	5.4	5.4	156	0.46	86	29	343	2.31	94	0.49	0.6	0.81	0.45	16	59	1.7	121.2	31.5	110	80	114	12	>500		1.01	83	4.5	5.2	149	0.44	86	29	328	2.29	93	0.42
7	Obesity	M	25	139.1	36.6	125	80	15.85	<5	>500	0	0.82	>90	5.2	5.1	148	0.45	88	29	229	2.2	76	0.36	0.44	0.91	3.1	18	52	1.6	138.5	36.4	120	80	125.333	14	293	0	0.79	>90	5.4	5	144	0.44	88	29	230	2.15	78	0.27
8	Obesity	M	21	112.7	38.5	120	80	23.9333	14	>500	0	0.85	>90	6.2	5.2	156	0.47	89	30	189	2.3	77	0.39	0.39	0.86	0.5	21	55	1.5	113.3	38.7	130	80	67.15	12	>500	0	0.86	>90	5.9	5.2	154	0.45	88	30	190	2.13	79	0.38
9	Obesity	M	27	107.8	32.9	110	75	44.05	16	>500	0	0.87	>90	6.4	5.2	164	0.48	93	32	227	2.26	71	0.27	0.31	0.83	2.2	20	42	1.6	108	33	115	60	148.333	10	>500	0	0.84	>90	6.7	5.2	166	0.47	91	32	229	2.29	80	0.35
10	Obesity	M	32	121.7	33.7	125	80	6.98	26	495	0	0.94	86	6.6	5.3	151	0.45	85	28	275	2.34	118	0.51	0.51	0.84	0.67	11	56	2	122.6	34	130	80	90.6	<5	415	0	0.96	83	8.1	5.4	155	0.46	86	29	310	2.34	103	1.26
11	Normal weight	M	31	85	24.6	125	75	4.855	11	>500	0	0.77	>90	5.2	4.9	141	0.43	88	29	198	2.23	82	0.57	0.43	0.9	0.57	16	64	2	84.4	24.4	115	75	80.467	7	>500	0	0.74	>90	6.4	5	141	0.43	87	28	224	2.31	87	0.34
12	Normal weight	M	23	74.2	24	120	75	9.137		>500	0	0.76	>90	5.6	5.7	157	0.48	84	28	301	2.25	79	1.12	0.46	0.86	1	17	37	2.1	75.8	24.5	120	80	52.5	12	>500	0	0.69	>90	7.6	5.6	156	0.47	84	28	321	2.37	81	0.35
13	Normal weight	M	23	71.6	19.8	120	80	19.433	6	>500	0	0.96	87	7.8	5.6	159	0.48	85	28	228	2.34	93	0.43	0.28	0.82	1.1		75	1.5	71.9	19.9	120	65	27.8	<5	>500	0	0.89	>90	7.5	5.1	145	0.44	86	29	228	2.21	82	0.45
14	Normal weight	M	23	78.3	21.5	110	75	4.7		>500	0	0.9	>90	5.9	4.9	149	0.43	88	30	177	2.21	93	0.54	0.52	0.89	6.5	14	88	2.1	77.5	21.2	120	65	73.833	10	>500	0	0.83	>90	4.7	4.7	145	0.42	88	31	175	2.1	91	0.4
15	Normal weight	M	24	80.6	23.8	110	75	21.133	27	>500	0	0.8	>90	6	5.8	163	0.48	83	28	249	2.32	81	0.41	0.4	0.91	0.87		49	1.4	80.7	23.8	115	80	71.45	20	>500	0	0.81	>90	5.6	5.3	147	0.44	84	28	242	2.17	87	0.39
16	Normal weight	M	29	83.7	25	120	70	4.695	9	>500	0	0.9	>90	5.6	5.7	174	0.51	89	30	239	2.32	77	0.53	0.42	0.89	1.3	12	90	2	83.9	25.1	125	65	98.5	5	>500	0	0.81	>90	6	5.2	155	0.47	90	30	259	2.17	75	0.35
17	Normal weight	M	29	71.6	21.4	110	60	17.1	32	474	0	0.76	>90	5.6	5.3	161	0.48	90	31	242	2.21	79	0.58	0.36	0.85	2	12	88	1.6	69.8	20.8	120	60	81.467	<5	>500	0	0.73	>90	5.4	5.1	152	0.45	89	30	215	2.17	71	2.08
18	Normal weight	M	26	80.7	22.6	130	80	10.632	9	>500	0	0.88	>90	4.8	4.7	137	0.42	90	29	231	2.32	82	0.62	0.34	0.74	0.59	13	62	1.2	80.8	22.6	120	60	25.233	15	>500	0	0.86	>90	6.8	4.7	143	0.42	88	30	232	2.25	79	0.46
19	Normal weight	M	23	80.7	23.6	130	70	6.65	7	>500	0	0.83	>90		5.4	159	0.47	86	29	253		92	0.47	0.24	0.68	8.4	4.8	81	1.9	82.4	24.1	118	65	44.1	6	>500	0	0.74	>90	3.9	4.8	142	0.41	87	30	271	2.3	93	0.74
20	Normal weight	M	31	80.6	24.3	110	70	6.13	40	>500	0	0.79	>90	6.4	4.8	142	0.46	95	29	200	2.11	90	0.52	0.41	0.92	0.2		78	2	80.9	24.4	110	70	44.6	17	>500	0	0.72	>90	5	4.2	128	0.4	93	30	188	2.06	86	0.35
[truncated: 32 more columns]
